# Supplementary material for: Homocysteine Metabolism Pathway Is Involved in the Control of Glucose Homeostasis: A Cystathionine Beta Synthase Deficiency Study in Mouse
Source: Cells. 2022 May 25;11(11):1737. doi: 10.3390/cells11111737 (PMC9179272; doi:10.3390/cells11111737)
Supplement: Supplementary file 1 [file cells-11-01737-s001.zip]

Archive with 1 entries (1 files):
- cells-1711856-supplementary.pdf
